# Supplementary material for: Identification of a new effector-immunity pair of Aeromonas hydrophila type VI secretion system
Source: Vet Res. 2020 May 24;51:71. doi: 10.1186/s13567-020-00794-w (PMC7245790; doi:10.1186/s13567-020-00794-w)
Supplement: Supplementary file 1 — Additional file 1. Primers used in this study. Underlined sequences indicate restriction sites. [file 13567_2020_794_MOESM1_ESM.xlsx]

## Sheet: Sheet1
Primers used in this study
Primer	Sequence (5' –3')	Function
tle1-1	CAGGTCGACTCTAGAGGATCCTCCTTGTCTTGCGAGGTTTG	Construction of tle1AH deletion mutant
tle1-2	AGCCGTGTAAATGCGCTGGATACTCTTACTGG
tle1-3	TCCAGCGCATTTACACGGCTCCTATCAAGTC
tle1-4	GAGCTCGGTACCCGGGGATCCCACAAGCGATGCGGCTAT
tle1-C-F	TTCACACAGGAAACAGAATTC ATGGCTATCAGTGCCCACTG	Construction of complementary strain
tle1-C-R	CCGGGTACCGAGCTCGAATTC TTAATAACCTCCCTTTTGATTACC
tle1- tli1tli2AH-1	CAGGTCGACTCTAGAGGATCCTCCTTGTCTTGCGAGGTTTG	Construction of tle1– tli1tli2AH deletion mutant
tle1- tli1tli2AH-2	GAGCCGTGTATTTGGATTGCGGTTTAAGAG
tle1- tli1tli2AH-3	GCAATCCAAATACACGGCTCCTATCAAGTCA
tle1- tli1tli2AH-4	GAGCTCGGTACCCGGGGATCCAAGTGATGTGGCTGCGTTA
tli1AH-C-F	TTCACACAGGAAACAGAATTC ATGCGCTGGATACTCTTACTG	Construction of tli1AH complementary strain
tli1AH-C-R	CCGGGTACCGAGCTCGAATTC TCATTGCACTGGGTTTATGTC
tli2AH-C-F	TTCACACAGGAAACAGAATTCATGAGACACTGGTTATTACTACCG	Construction of tli2AH complementary strain
tli2AH-C-R	CCGGGTACCGAGCTCGAATTCTCAATTGACCGGATCTGTATC
tli1tli2AH-C-F	TTCACACAGGAAACAGAATTCATGAGACACTGGTTATTACTAC	Construction of tli1tli2AH complementary strain
tli1tli2AH-C-R	CCGGGTACCGAGCTCGAATTCTCATTGCACTGGGTTTAT
tle1AH-E-F	CCCAAGCTTATGGCTATCAGTGCCCA	For expression Tle1AH in pMMB207
tle1AH-E-R	CGGGGTACCTTAGTGGTGGTGGTGGTGGTGATAACCTCCCTTTTGATT
Peri-tle1AH-F1	TGTTATTACTCGCTGCCCAACCAGCG ATGGCCATGGCTATCAGTGCCCA	For expression Peri-Tle1AH in pBAD/HisA
Peri- tle1AH -F2	AAATACCTATTGCCTACGGCAGCCGCTGGATTGTTATTACTCGCTGCCC
Peri- tle1AH -F3	CGATGGGGATCCGAGCTCGAGAAATACCTATTGCCTACGG
Peri- tle1AH -R	GTACCAGCTGCAGATCTCGAGTTAATAACCTCCCTTTTGATT
Peri- tle1AH S303A-1	CGATGGGGATCCGAGCTCGAGAAATACCTATTGCCTACGGC	For expression Peri-Tle1AHS303A in pBAD/HisA
Peri- tle1AH S303A -2	AGGCGCCCCGAGCAAAGCCAAAGACATCGAATT
Peri- tle1AH S303A-3	CTTTGGCTTTGCTCGGGGCGCCTCTGC
Peri- tle1AH S303A-4	GTACCAGCTGCAGATCTCGAGTTAATAACCTCCCTTTTGATTACC
hcp-F	ATGGGTCGCGGATCCGAATTCATGCCAACTCCATGTTATATCAG	For expression Hcp in pET-28a
hcp-R	TTGTCGACGGAGCTCGAATTCTTAGGCCTCGATAGGCG
vgrG-F	ATGGGTCGCGGATCCGAATTCATGGCACAGAGCACAGGA	For expression VgrG in pET-28a
vgrG-R	TTGTCGACGGAGCTCGAATTCTCATGCCTTACCTCCCTG
tle1AH-F	CCGCGTGGATCCCCGGAATTCATGGCTATCAGTGCCCA	For expression Tle1AH in pGEX- 4T-1
tle1AH-R	CTCGAGTCGACCCGG GAATTCTTAATAACCTCCCTTTTGATT
Kan-F	GAGCTCGGTACCCGGGGATCCATGAGCCATATTCAACGGGA	Introduction of kanamycin resistance gene
Kan-R	CAGGTCGACTCTAGAGGATCCGAAAAACTCATCGAGCATCAA
Gen-F	GAGCTCGGTACCCGGGGATCCATGTTACGCAGCAGCAACGAT	Introduction of gentamicin resistance gene
Gen-R	CAGGTCGACTCTAGAGGATCCTTAGGTGGCGGTACTTGGGTC
